# Supplementary material for: New Multitarget Rivastigmine–Indole Hybrids as Potential Drug Candidates for Alzheimer’s Disease
Source: Pharmaceutics. 2024 Feb 16;16(2):281. doi: 10.3390/pharmaceutics16020281 (PMC10892719; doi:10.3390/pharmaceutics16020281)
Supplement: Supplementary file 1 [file pharmaceutics-16-00281-s001.zip]

Archive with 1 entries (1 files):
- pharmaceutics-2846507-supplementary.pdf
